# Supplementary material for: Behavioral Voluntary and Social Bioassays Enabling Identification of Complex and Sex-Dependent Pain-(-Related) Phenotypes in Rats with Bone Cancer
Source: Cancers (Basel). 2023 Mar 2;15(5):1565. doi: 10.3390/cancers15051565 (PMC10000428; doi:10.3390/cancers15051565)
Supplement: Supplementary file 1 [file cancers-15-01565-s001.zip]

Archive with 1 entries (1 files):
- cancers-2147643-supplementary.pdf
